# Supplementary material for: Expression profiling on soybean leaves reveals integration of ER- and osmotic-stress pathways
Source: BMC Genomics. 2007 Nov 23;8:431. doi: 10.1186/1471-2164-8-431 (PMC2242807; doi:10.1186/1471-2164-8-431)
Supplement: Additional file 1 — Table S1. Genes up-regulated by TUN and AZC treatments, but not by PEG treament. The table lists and functionally categorizes genes up-regulated specifically by TUN and AZC treatments with the corresponding fold variations (in red). [file 1471-2164-8-431-S1.xls]

## Sheet: Plan1
Table S1. Genes up-regulated by TUN and AZC treatments, but not by PEG treament. Fold change in expression ratio, and p-values are shown.
	PEG mean	p-value	TUN mean	p-value	AZC mean	p-value	Clone acession #	Blast hit acession #	e-value
Class: protein folding
Subclass: heat shock protein (HSP)
BiP isoform D	-2.29992	0.00790729	37.1345	0.000392057	31.408	7.7191e-05	AW509482	AAK21920	3e-101
BiP	-2.43251	0.0216274	29.4226	0.000576605	20.7525	1.77546e-05	AW507892	BAD95470	5e-68
BiP	-2.15684	0.023437	27.2249	0.0339843	31.899	0.000133265	AW471814	BAD95470	1e-76
BiP isoform D	-1.78155	0.0288153	25.6012	0.000147428	23.7165	0.000208844	AF031241
BiP isoform C	-1.3048	0.574465	20.916	0.0167436	8.32224	0.0227792	U08382
BiP isoform A	-1.16171	0.467213	3.1553	0.0498817	2.04387	0.00472203	U08384
luminal binding protein (BiP)	-1.16518	0.249755	2.25547	0.000211682	2.09583	0.00728721	AW318038	BAA12348	4e-15
heat shock protein 70	1.58998	0.0172527	2.11089	0.0153103	14.1957	0.000104269	AW279462	AAV98051	2e-50
putative heat shock protein	1.25362	0.516601	1.92592	0.00252568	1.57391	0.0115161	AI930729	AAM63342	1e-20
molecular chaperone Hsp90-2	1.07929	0.49472	1.83017	0.0187439	12.3389	0.000401407	AW278784	AAR12194	2e-82
Subclass: calnexin
calnexin homolog precursor	-2.00107	0.0154524	22.7583	0.00011316	15.0287	0.000257937	AW508066	Q39817	1e-82
calnexin homolog precursor	-1.67491	0.00481604	15.6888	0.000780698	7.15634	0.000112275	AW397007	Q39817	9e-59
calnexin homolog precursor	-1.76225	0.0442121	12.8223	0.000157572	6.0938	1.09711e-05	AW569128	BAD81043	9e-78
calnexin homolog precursor	1.03202	0.6559	2.72445	0.00332772	1.90974	0.000802524	AI748042	Q39817	2e-51
calnexin homolog precursor	1.08022	0.215412	1.94075	0.0251621	1.77407	0.0111374	AI748065	AAA80588	2e-26
Subclass: protein disulfide isomerase (PDI)
protein disulfide isomerase	1.21798	0.0899933	9.69188	0.00283272	4.97792	0.00257774	AW567827	CAA77575	9e-94
protein disulfide isomerase	1.18622	0.361232	6.14264	0.000759469	2.70303	8.18912e-05	AW432994	CAA77575	3e-16
Class: ER-associated protein degradation
CDC48-like protein	-1.69639	0.0092965	10.5741	0.00017422	5.78119	0.0014137	AW509037	AAP53974	5e-71
putative Der1-like protein	1.02693	0.82114	4.44071	0.000409543	5.11657	0.00367313	AW507612	XP_470428	6e-84
proteasome subunit alpha type 7	-1.08931	0.8062	3.30556	0.000906392	1.62901	0.0237862	AW508980	Q9SXU1	3e-89
polyubiquitin	1.29762	0.201545	1.97632	0.0221685	7.14714	0.00116494	AW508978	AAX40652	7e-116
ubiquitin conjugating enzyme	1.07612	0.404854	1.65424	0.0340151	1.52949	0.000643944	AW597856	NP_566331	3e-29
Class: translational regulation
40S ribosomal protein S26	-1.11318	0.66543	3.01943	0.0018196	1.7856	0.0190221	AW507665	AAD47346	1e-37
60S ribosomal protein L12	-1.1477	0.247936	2.769	0.00988517	1.75002	0.00644023	AW185793	AAR83868	2e-53
40S ribosomal protein S18	-1.14757	0.381688	2.76303	0.00224365	1.99389	0.0118763	AW508776	AAG12853	2e-67
ribosomal protein L29	-1.00477	0.966663	2.62751	0.00721221	1.8129	7.07392e-05	AW507673	BAA96072	2e-22
60S acidic ribosomal protein	-1.22418	0.20487	2.62499	0.00196975	2.48678	0.00664552	AW568451	P50346	2e-65
60s ribosomal protein L21	-1.03043	0.396392	2.30183	0.00161908	2.13121	0.000398711	AW508946	AAP80636	2e-30
60S ribosomal protein L7	1.10178	0.307275	2.25997	0.0104939	1.65075	0.019689	AI735809	ABB16984	2e-73
60S ribosomal protein L2	-1.14423	0.611402	2.11368	0.0150099	1.79257	0.0331937	AI736109	CAC20221	2e-104
translation elongation factor 1-gamma	-1.19495	0.199414	2.05143	0.00921792	1.9336	0.0159259	AI960794	AAG17901	2e-19
eukaryotic translation initiation factor 3 subunit 10	1.48935	0.0398166	2.04391	0.0161282	1.58694	5.87862e-05	AW317679	NP_192881	9e-27
40s ribosomal protein S23	-1.03929	0.71374	1.97588	0.0334981	1.50377	0.00185673	AW185761	AAF26742	1e-76
40S ribosomal protein S21	-1.02273	0.858499	1.96015	0.0188812	1.72779	0.0121807	AW508414	AAU89141	1e-15
60s acidic ribosomal protein	1.11822	0.249948	1.95458	0.0207	1.84628	0.00420988	AI748232	AAS20966	3e-09
40S ribosomal protein S16	-1.04744	0.874841	1.91682	0.0308204	1.86248	0.00627396	AW508884	AAF34799	2e-70
60S ribosomal protein L9	-1.0089	0.958606	1.88115	0.0297291	1.677	0.00644069	AI748112	S19978	6e-89
ribosomal protein L14-like protein	1.09955	0.174999	1.75909	0.0149596	1.54755	0.00185244	AW508885	CAB79564	2e-22
ribosomal protein L28-like	1.07811	0.411435	1.64634	0.00843174	1.5513	0.00217082	AI940871	NP_916542	9e-43
40S ribosomal protein S17	-1.06748	0.644463	1.61081	0.0125299	1.4678	0.00637087	AW508753	AAR83866	6e-53
eukaryotic initiation factor 3B1 subunit	1.22157	0.00546763	1.60302	0.00904116	1.56485	0.0400712	AI941021	AAG53615	2e-87
Class: others
unknown	-1.01744	0.829636	6.19465	0.000866216	3.15071	0.0489482	AW100949
lipoxygenase	1.38368	0.153294	6.16176	3.9247e-05	3.56	0.00204402	AW508203	CAA47717	1e-26
glyceraldehyde 3-phosphate dehydrogenase	-1.25408	0.543523	4.21103	0.0110836	5.05747	0.00675142	AW567594	AAM92008	4e-60
putative UDP-galactose transporter	-1.27926	0.0306244	3.9583	0.00224718	2.77571	0.0251203	AW508528	AAT40483	7e-59
unknown	-1.00981	0.920345	3.79333	0.000920821	12.3085	0.00105101	AW471972
protein phosphatase 2C	-1.11994	0.576965	3.35895	0.0097056	2.63087	0.00511388	AW569267	CAA72341	1e-22
unknown	1.0527	0.455613	3.21542	0.000371048	2.40308	0.0019723	AW471959
unknown	1.38704	0.108857	3.17615	0.0110651	7.73552	0.000764955	AW186357
unknown	1.01687	0.820928	2.97116	0.0384894	4.15772	0.00208943	AW568275
peptidylprolyl isomerase	-1.03188	0.738798	2.58891	0.00369368	1.7951	0.00175429	AW309048	BAB10690	2e-54
translational inhibitor protein	-1.28735	0.284609	2.34932	0.00211428	1.49609	0.0207276	AW508686	AAM63246	1e-50
unknown	1.04551	0.534764	2.32772	0.0116658	2.12727	0.000228	AW508823
calcium ion binding protein	1.58411	0.0475056	2.31374	0.0212554	1.64093	0.00323069	AW508312	NP_566657	1e-38
unknown	-1.00825	0.876579	2.2933	0.00521231	2.58235	0.00623271	AW508752
unknown	1.16255	9.53351e-05	2.21397	0.00138398	2.2048	0.0050473	AI938483
RNA binding protein	1.06401	0.422789	2.21185	0.00240747	3.78778	0.0196773	AW507594	CAA57551	7e-31
protein phpsphatase 2C	1.01095	0.940463	2.18397	0.00306394	1.877	0.00676015	AW471739	CAB90633	1e-38
unknown	-1.24607	0.000831981	2.17858	0.000171535	2.66034	0.015888	AW100917
unknown	1.10195	0.260303	2.17322	0.00125672	1.86673	0.00786892	AW507857
unknown	-1.04842	0.290875	2.11546	0.00341223	2.87702	0.00413405	AW570334
unknown	-1.05774	0.401616	2.05528	0.00920591	1.61627	0.0102563	AW507573
unknown	-1.32618	0.201629	2.0051	0.00172493	1.9405	0.0015837	AW471731
unknown	1.32517	0.249134	1.91393	0.00595247	2.49137	0.000141897	AW567808
harpin inducing protein 1-like 9	-1.02468	0.889606	1.90809	0.0114807	3.14145	0.0170609	AW432916	BAD22533	1e-27
2A phosphatase-associated protein	1.55324	0.0528001	1.85527	0.00383345	6.92054	5.71556e-05	AW509424	NP_568783	2e-41
unknown	1.14009	0.441426	1.84275	0.0260972	1.6728	0.0433191	AW509441
putative ABC transporter protein	1.41127	0.0934131	1.83275	0.00170553	2.15895	0.0173535	AW277892	AAO63876	6e-64
poly(A)-binding protein	1.14271	0.226104	1.78858	0.0059485	1.54118	0.0143007	AW186100	AAK30205	6e-104
unknown	1.00674	0.973378	1.76053	0.0335914	1.73939	0.0457316	AW507518
unknown	1.16158	0.0868591	1.71209	0.0329078	1.55574	0.00446233	AW101722
unknown	-1.05999	0.420724	1.67516	0.00131662	1.58555	0.000137998	AW507577
histone H3	1.18321	0.165059	1.59346	0.0177641	1.69667	0.00965901	AW472128	AAV65112	6e-37
unknown	-1.05658	0.746953	1.58015	0.018076	4.19928	0.00160743	AW471755
farnesylated protein	1.04947	0.76124	1.53654	0.000656787	7.98525	0.00320031	AW101796	CAB61745	4e-08
putative zinc-binding protein	1.11798	0.525782	1.52669	0.0142797	2.17686	0.00536384	AW508925	XP_467248	5e-71
