# Supplementary material for: Expression profiling on soybean leaves reveals integration of ER- and osmotic-stress pathways
Source: BMC Genomics. 2007 Nov 23;8:431. doi: 10.1186/1471-2164-8-431 (PMC2242807; doi:10.1186/1471-2164-8-431)
Supplement: Additional file 2 — Table S2. Genes down-regulated by TUN and AZC treatments, but not by PEG treatment. The table lists and functionally categorizes genes down-regulated specifically by TUN and AZC treatments with the corresponding fold variations (in blue). [file 1471-2164-8-431-S2.xls]

## Sheet: Plan1
Table S2. Genes down-regulated by TUN and AZC treatments, but not by PEG treatment. Fold change in expression ratio, and p-values are shown.
	PEG mean	p-value	TUN mean	p-value	AZC mean	p-value	Clone acession #	Blast hit acession #	e-value
Class: regulatory proteins
mRNA-binding protein	-2.07612	0.0705381	-2.18948	0.00954201	-3.57275	0.0024196	AW508032	AAC49424	3e-47
putative ADP ATP carrier protein	-1.10174	0.397182	-2.17979	0.0391282	-2.6094	0.000353167	AW507801	BAE71236	4e-87
MADS box transcription factor	-1.02935	0.593153	-1.64254	0.0246559	-2.13402	0.00775735	AI959798	CAC81072	4e-52
serine/threonine protein kinase-like protein	-1.48875	0.170136	-1.58427	0.00260618	-1.47878	0.0110129	AW472140	BAB01040	5e-32
GTP-binding protein TypA	-1.53627	0.000245456	-1.56949	0.00722861	-1.46447	0.016079	AI736180	AAR17698	1e-32
Class: others
beta-amylase	-1.70184	0.192868	-4.12613	0.00889262	-1.99751	0.0346852	AW509022	BAD93291	1e-13
aquaporin	-1.15305	0.728222	-3.29166	0.00195501	-4.60101	0.0132103	AW507966	AAV69744	3e-38
unknown	-1.3857	0.0510872	-2.22014	0.0416397	-1.55085	0.0192695	AW508041
caffeic acid O-methyltransferase	1.30411	0.038867	-2.10146	0.0117997	-3.96989	0.00428656	AI930875	BAC78828	1e-18
flavanone 3-hydroxylase	-1.17225	0.197238	-1.92801	0.00484465	-2.48102	0.0179263	AW277481	AAU06216	1e-108
late embryogenesis abundant protein	1.12699	0.000598753	-1.88999	0.0076327	-2.436	0.000515625	AW459847	CAC39160	1e-08
putative glycosyl transferase	1.03058	0.776919	-1.85772	0.0120111	-2.69288	0.00738575	AW185913	NP_191825	9e-49
unknown	-1.5167	0.0836639	-1.83606	0.00496935	-1.55226	0.000686649	AI748057
lipid transfer like protein	1.13486	0.240764	-1.81006	0.0115733	-1.48275	0.0290669	AI736270	CAA56113	2e-18
unknown	1.73916	0.00266431	-1.76849	0.0488475	-1.71904	0.00519111	AW186103
unknown	1.22392	0.00588471	-1.72269	0.0136947	-1.78406	0.00533743	AW185765
cytochrome P450-like protein	-1.19872	0.226302	-1.68658	0.00120898	-2.1312	0.000698866	AI794818	NP_174713	1e-36
putative glycosyl hydrolase	-1.50637	0.117267	-1.68139	0.00809953	-2.22214	0.0138795	AW507956	AAO50728	7e-33
SHOOT1 protein	-1.34988	0.103673	-1.67082	0.00600762	-1.49011	0.00705926	AW101186	AAK37555	4e-23
unknown	-1.20223	0.13513	-1.5905	0.023203	-2.02004	0.015002	AW567713
unknown	-1.63846	0.0527152	-1.53241	0.0211176	-2.22831	0.00238364	AW508077
unknown	-1.52641	0.1012	-1.50667	0.0141184	-1.49601	0.000862046	AW397753
