# Supplementary material for: Expression profiling on soybean leaves reveals integration of ER- and osmotic-stress pathways
Source: BMC Genomics. 2007 Nov 23;8:431. doi: 10.1186/1471-2164-8-431 (PMC2242807; doi:10.1186/1471-2164-8-431)
Supplement: Additional file 3 — Table S3. Genes up-regulated by PEG treatment, but not by AZC and TUN treatments. The table lists and functionally categorizes genes up-regulated specifically by PEG treatment with the corresponding fold variation (in red). [file 1471-2164-8-431-S3.xls]

## Sheet: Plan1
Table S3. Genes up-regulated by PEG treatment, but not by AZC and TUN treatments. Fold change in expression ratio, and p-values are shown.
	PEG mean	p-value	TUN mean	p-value	AZC mean	p-value	Clone acession #	Blast hit acession #	e-value
Class: cellular protectants
Subclass: LEA-family proteins
seed maturation protein PM30	39.2375	0.029256	1.17576	0.305531	-1.08273	0.530702	AW397921	AAD30864	2e-27
seed maturation protein PM34	6.31055	0.00483432	-1.0715	0.433052	1.11467	0.357042	AI735868	AAF89645	6e-65
seed maturation protein LEA 4	5.86723	0.021466	1.06644	0.485017	1.76129	0.0155468	AW568142	CAA45126	2e-74
seed maturation protein PM34	3.2382	0.0233516	-1.21301	0.0331475	-1.20764	0.0530838	AW507695	AAF89645	1e-10
dehydrin	2.965	0.00384672	1.07004	0.352504	1.18986	0.0347915	AI748083	AAB71225	1e-30
seed maturation protein PM34	2.2453	0.00128315	1.02145	0.838845	-1.10358	0.339667	AW568206	AAF89645	6e-47
putative late-embryogenesis protein-like protein	2.20343	0.0395901	1.3543	0.186177	1.20034	0.109496	AW509302	AAW31666	2e-27
dehydrin	1.95517	0.00167824	1.02701	0.54437	1.11628	0.175645	AI748086	AAB71225	5e-27
seed maturation protein PM41	1.8824	0.00602961	-1.21128	0.025026	1.10763	0.104201	AW397256	AAD51628	1e-34
putative late embryogenesis abundant protein	1.70604	0.0191344	1.41929	0.0847391	1.27479	0.0993144	AW186358	XP_470376	5e-75
Subclass: heat shock protein and protein folding
PDI-like protein	4.22179	0.00287468	1.11964	0.642121	-1.2428	0.207162	AW277660	AAM64945	2e-37
protein disulfide isomerase	3.35283	0.00666786	-1.12689	0.65676	-1.31758	0.0137248	AW568784	AAV50008	1e-22
70 kDa heat shock cognate protein	1.67168	0.00317711	1.44887	0.103413	6.53427	0.00101994	AW567735	AAS57912	3e-90
Subclass: osmoprotectant biosynthesis
delta 1-pyrroline-5-carboxylate synthetase	3.48452	0.00327245	1.0375	0.81581	1.16126	0.0308552	AW309049	CAG29643	8e-30
sucrose synthase	3.19133	0.0146516	1.74933	0.133086	1.43815	0.0111616	AW164630	AAC28107	2e-94
sucrose synthase	2.8689	0.00959392	1.17134	0.435555	1.05431	0.409832	AI973540	BAA88904	3e-26
Subclass: carbohydrate metabolism
sucrose-phosphatase	1.95142	0.0050339	-1.03099	0.702728	1.22036	0.0572169	AW308920	AAG31076	1e-53
carbohydrate oxidase	1.90056	0.00155162	1.07751	0.665593	1.03908	0.388606	AW317925	AAL77103	6e-52
glucose-6-phosphate isomerase	1.71451	0.00756246	-1.02679	0.810027	-1.08348	0.306223	AW507818	CAB55566	2e-47
Subclass: sugar transport
sugar transporter family protein	2.4881	0.0116251	-1.09321	0.340751	-1.16703	0.172625	AW317898	NP_174313	2e-62
Subclass: detoxification
glutathione peroxidase	5.31064	0.00445926	1.27861	0.0259418	1.35899	3.34285e-05	AW567877	AAQ03092	4e-77
glutathione peroxidase	2.93923	0.00723023	1.0024	0.876087	1.13302	0.180726	AI735901	AAQ03092	7e-51
Subclass: senescence
senescence-associated protein	2.27077	0.0233709	1.37727	0.133142	1.31244	0.00499085	AI759650	BAD42919	8e-69
Subclass: protease inhibitor
cysteine proteinase inhibitor	2.61431	0.00235105	1.17553	0.121618	1.79225	0.0216972	AW460045	BAA19608	3e-42
protease inhibitor	1.70264	0.0481139	1.31115	0.102614	1.23488	0.135202	AI930853	AAB19651	1e-14
Subclass: lipid transfer proteins
lipid transfer protein I	3.12723	0.00242758	-3.204	0.0991846	-8.04571	0.000552845	AW185914	AAQ74627	3e-25
lipid tranfer protein II	2.46351	0.00755119	-1.14182	0.218383	-1.00672	0.927778	AW433055	AAQ74628	2e-30
Class: regulatory proteins
NAC domain protein NAC2	4.74724	0.00410283	1.3095	0.0873967	2.11069	0.110373	AW433077	AAY46122	3e-32
putative Serine/threonine-protein kinase	2.76943	0.030187	-1.03869	0.667331	1.59227	0.0633872	AW460118	NP_912073	6e-37
protein phosphatase-2C	2.26191	0.00178792	1.05313	0.749748	1.35888	0.00513504	AW279540	AAC36697	2e-72
NAC domain protein NAC3	2.17786	0.00705959	1.27498	0.0672347	2.00359	0.00729298	AW457909	AAY46123	9e-59
bZip transcription factor	1.87216	0.00535115	-1.05659	0.65906	-1.0076	0.892735	AI941155	BAD42432	1e-26
Class: others
unknown	7.28529	0.0139985	3.58453	0.00726408	1.15891	0.277528	AI930841
translation initiation factor 5A	5.64167	0.00204598	1.40463	0.121656	1.02899	0.721034	AW278792	AAK55848	1e-78
GIR1	4.99595	0.00802252	1.17837	0.406668	-1.01256	0.633054	AW397327	AAY51975	3e-37
flavin-containing monooxygenase	4.53288	0.00699093	1.65952	0.0497526	1.04531	0.690056	AW279019	NP_199202	6e-35
polygalacturonase-like protein	4.51628	0.00346413	-1.02236	0.856514	1.10951	0.0742564	AW508084	AAP33475	8e-96
cyclin	4.35188	0.000417876	1.16565	0.195147	2.04301	0.0127254	AW279562	CAA57555	1e-71
unknown	4.03766	0.000954766	1.42088	0.0366012	5.29071	0.010294	AW508125
unknown	3.7878	0.00917189	1.0773	0.640332	1.19578	0.205284	AW569110
Malate synthase	3.69016	0.00115475	1.01767	0.859081	-1.04615	0.367125	AW472610	AAC37465	2e-18
unknown	3.42703	0.00819872	1.10649	0.177	1.03985	0.674065	AW508192
calcium binding protein	3.3819	0.00101204	1.17854	0.0189075	1.04026	0.767425	AW185778	CAE51349	6e-53
unknown	3.35432	0.000156918	-1.00676	0.836456	1.19203	0.0701625	AW101685
phospholipase C	3.34839	0.00415709	-1.09732	0.51549	1.22096	0.017944	AI794656	AAQ95730	2e-112
putative ribosomal protein L21	3.19915	0.000989471	-1.29679	0.155298	1.98436	0.00387331	AW471733	XP_475904	2e-39
GIR1	3.13869	0.00458563	-1.13267	0.411867	-1.12488	0.427322	AI748264	AAY51975	1e-22
putative cellulose synthase	3.06064	0.00146462	-1.01479	0.937431	-1.19777	0.0180766	AW279531	NP_921915	3e-91
unknown	3.05398	0.00855889	1.08609	0.413235	1.40032	0.0132053	AI930894
epoxide hydrolase	2.99094	0.00380704	-1.08716	0.153371	1.15521	0.0335467	AW277787	CAA55294	2e-89
unknown	2.93361	0.000446215	1.04286	0.611502	1.33499	0.00158564	AW164308
S-adenosylmethionine decarboxylase	2.8483	0.00387193	-1.1538	0.131434	1.27409	0.068443	AW164411	AAM44307	4e-54
unknown	2.82791	0.000545387	-1.01811	0.746827	1.57451	0.0230115	AW508757
ferritin	2.79596	0.00827099	-1.03149	0.894341	-1.30602	0.0415548	AW186337	AAB18928	4e-77
unknown	2.79378	0.000434456	-3.07528	0.0996347	-8.46574	0.000413338	AW185926
unknown	2.78891	0.00663942	-2.52305	0.084324	-14.0721	8.89435e-06	AW568531
unknown	2.71263	0.0125336	1.63905	0.0300882	-1.0386	0.428137	AW471785
unknown	2.67567	0.00909496	1.30495	0.0256275	7.1143	0.000727542	AW508112
putative gamma-lyase	2.4764	0.0165217	1.32304	0.00810975	1.23365	0.0156167	AW279500	NP_922347	3e-38
formate dehydrogenase	2.44135	0.00442096	1.4304	0.0231755	1.0966	0.125069	AW460106	NP_196982	2e-46
malate synthase	2.37514	0.0224443	-1.02839	0.643126	1.18316	0.0650113	AW471927	AAC37465	1e-98
unknown	2.34741	0.00241174	1.29636	0.0740886	2.33163	0.00848208	AW508080
mechanosensitive ion channel domain-containing protein-like	2.25981	0.0344328	-1.19776	0.13877	6.16521	0.000953242	AW508233	BAD28130	4e-48
unknown	2.23214	0.0134734	1.01318	0.876206	-1.09818	0.286791	AW279024
epoxide hydrolase	2.12571	0.00931143	-1.17931	0.271441	1.04965	0.584343	AW568104	CAA55294	5e-89
39 kDa EF-Hand containing protein	2.10764	0.00179369	1.18012	0.214946	1.02028	0.622522	AW185781	CAA04670	4e-60
putative inorganic pyrophosphatase	2.10611	0.00161408	1.35024	0.0586465	1.05366	0.633733	AI930848	NP_171613	4e-24
PRL1 protein	2.09622	0.00781528	1.24367	0.0631179	2.65918	0.00137753	AI959838	CAA72073	6e-40
putative inositol 1,3,4-trisphosphate 5/6 kinase	2.08755	0.0235354	1.07066	0.0895786	-1.01801	0.801288	AW507587	NP_197178	2e-38
aldehyde dehydrogenase	2.08728	0.026757	1.21503	0.130065	-1.19895	0.175307	AW508769	AAP02957	2e-80
peripheral-type benzodiazepine receptor	2.08448	0.0307033	-1.07683	0.3922	1.03769	0.382178	AW568173	CAH10765	3e-41
unknown	2.07694	0.0401568	1.35326	0.0377987	1.02359	0.762972	AW569197
ferritin	2.03925	0.0161507	1.90143	0.0254458	-1.00421	0.976625	AW279016	P19976	1e-73
epoxide hydrolase	2.03478	0.00555069	-1.21885	0.0795244	-1.21048	0.040558	AW568473	CAA55293	4e-90
aldehyde dehydrogenase family 7	2.02338	0.0127803	-1.08368	0.120762	-1.01908	0.742447	AW598015	AAP02957	3e-60
unknown	2.01198	0.0192838	-1.02582	0.859805	1.48618	0.145085	AW472183
unknown	2.00135	0.0132209	1.06988	0.582874	-1.31769	0.0419155	AW568310
Eukaryotic translation initiation factor 5	1.99986	0.0330015	1.06486	0.153457	1.05298	0.112271	AW507641	P48724	7e-25
Response regulator receiver domain protein	1.96504	0.00276538	1.51714	0.092254	1.05923	0.476665	AW278926	ABA73285	3e-60
unknown	1.95421	0.0280874	1.02481	0.586023	1.20353	0.0220073	AW568621
SNF4b	1.91714	0.0268519	-1.07876	0.334184	1.10553	0.111142	AW460050	AAO61675	3e-51
unknown	1.91666	0.0377121	1.26069	0.0566804	1.28684	0.00294365	AI930891
histone H3	1.90162	0.0297338	1.47179	0.00644946	1.70472	0.0716631	AW460105	AAB81995	1e-68
unknown	1.88218	0.0336474	1.11328	0.28375	1.00403	0.953145	AW459775
nicotinate phosphoribosyltransferase-like protein	1.83863	0.0328883	-1.11473	0.288331	-1.0042	0.967741	AW508812	AAP69614	3e-22
putative O-linked GlcNAc transferase	1.81266	0.0345301	1.07143	0.37108	1.13288	0.0545887	AW279039	AAF26789	1e-74
dynein light chain	1.8124	0.0129908	1.0067	0.955346	1.03663	0.535861	AW309179	AAF29412	4e-36
Ca2+/H+ exchanger	1.80528	0.00822431	-1.31784	0.0200447	-1.35425	0.0603641	AW459585	BAA25753	2e-40
Plastid-lipid associated protein	1.79237	0.0159068	-1.01717	0.933518	1.05378	0.499828	AW509036	Q9ZWQ8	2e-43
serine carboxypeptidase II	1.77905	0.00229973	1.13139	0.168864	1.10923	0.353614	AW507575	ABA93967	1e-65
putative amine oxidase	1.76638	0.00410999	-1.18331	0.0820751	-1.02259	0.830617	AW186466	NP_181830	2e-46
unknown	1.76335	0.00131708	-1.45173	0.0810468	-1.56039	0.0257031	AW186144
sulfite oxidase	1.74739	0.0446442	1.35056	0.0569272	2.0008	0.000380195	AW508598	BAE48793	2e-43
phospholipase D	1.74064	0.0201247	1.09353	0.444894	-1.27337	0.0208119	AW567646	AAB51392	4e-84
unknown	1.73916	0.00266431	-1.76849	0.0488475	-1.71904	0.00519111	AW186103
ferrodoxin NADP oxidoreductase	1.72923	0.0275772	1.62193	0.00173934	-1.04647	0.756043	AW507672	CAA67796	1e-57
unknown	1.72589	0.0497052	1.20253	0.297159	1.69726	0.00497778	AW568205
unknown	1.7198	0.0468298	4.5352	0.0019346	1.40642	0.169384	AW508767
unknown	1.71032	0.000239165	2.72223	0.00427746	1.21914	0.0101373	AW186388
beta-conglycinin alpha prime subunit	1.70432	0.0127638	-1.08903	0.289363	1.02819	0.810316	AW317783	BAC78524	4e-47
unknown	1.70265	0.0345912	-1.02226	0.11615	-1.07022	0.433946	AW308898
alcohol-dehydrogenase	1.68072	0.0401093	1.12484	0.159013	1.05802	0.59458	AW568339	AAC97495	7e-82
similar to PRP38 pre-mRNA processing factor 38	1.68072	0.0156321	1.23853	0.000511504	-1.03265	0.56048	AW186077	XP_876900	2e-23
unknown	1.65572	0.00925651	-1.00255	0.979974	1.02202	0.625466	AI748220
synaptobrevin-like protein	1.63877	0.0359669	1.2016	0.284062	1.24869	0.0716859	AI736105	BAB08335	6e-67
unknown	1.63527	0.00639819	1.04408	0.613538	-1.08205	0.250009	AW507630
