# Supplementary material for: Expression profiling on soybean leaves reveals integration of ER- and osmotic-stress pathways
Source: BMC Genomics. 2007 Nov 23;8:431. doi: 10.1186/1471-2164-8-431 (PMC2242807; doi:10.1186/1471-2164-8-431)
Supplement: Additional file 4 — Table S5. Genes down-regulated by PEG treatment, but not by AZC and TUN treatments. The table lists and functionally categorizes genes down-regulated specifically by PEG treatment with the corresponding fold variation (in blue). [file 1471-2164-8-431-S4.xls]

## Sheet: Plan1
Table S4. Genes down-regulated by PEG treatment, but not by AZC and TUN treatments. Fold change in expression ratio, and p-values are shown.
	PEG mean	p-value	TUN mean	p-value	AZC mean	p-value	Clone acession #	Blast hit acession #	e-value
Class: protein-folding proteins
BiP	-2.43251	0.0216274	29.4226	0.000576605	20.7525	1.77546e-05	AW507892	BAD95470	5e-68
BiP-isoform D	-2.29992	0.00790729	37.1345	0.000392057	31.408	7.7191e-05	AW509482	AAK21920	4e-101
BiP	-2.15684	0.023437	27.2249	0.0339843	31.899	0.000133265	AW471814	BAD95470	1e-76
Calnexin homolog precursor	-2.00107	0.0154524	22.7583	0.00011316	15.0287	0.000257937	AW508066	Q39817	1e-82
putative chaperonin containing TCP1	-1.80907	0.0489758	1.4436	0.00672907	1.00644	0.887541	AW507810	XP_464810	2e-43
BiPD	-1.78155	0.0288153	25.6012	0.000147428	23.7165	0.000208844	AF031241
Calnexin homolog precursor	-1.76225	0.0442121	12.8223	0.000157572	6.0938	1.09711e-05	AW569128	Q39817	9e-78
Calnexin homolog precursor	-1.67491	0.00481604	15.6888	0.000780698	7.15634	0.000112275	AW397007	Q39817	9e-59
Class: ER-associated protein degradation
AAA family ATPase CDC48	-1.69639	0.0092965	10.5741	0.00017422	5.78119	0.0014137	AW509037	AAP53974	5e-71
Class: others
unknown	-7.45891	0.000655044	-2.48548	0.0582745	-9.83516	5.56314e-06	AW570496
unknown	-4.0859	0.0337295	-4.13712	0.0175507	-1.55495	0.0659557	AW472276
glyceraldehyde-3-phosphate dehydrogenase A subunit	-3.86309	0.00656699	undet.	undet.	-18.6057	3.67676e-05	AW567734	ABA86963	1e-88
unknown	-3.49766	0.00502153	-1.14634	0.2036	1.2043	0.0286559	AW396842
putative serine decarboxylase	-3.29416	0.00191576	-1.01849	0.890368	1.15421	0.0963493	AI938461	BAD28221	2e-51
putative beta-glucosidase	-3.20594	0.0153457	-1.5272	0.0272342	-1.05071	0.661259	AW459699	BAC42451	3e-52
chalcone reductase homologue	-3.20243	0.0229452	-4.67533	0.00640694	-2.86993	0.0658369	AI938437	CAA88591	3e-32
unknown	-3.12748	0.00227514	-1.2752	0.0741705	-1.06543	0.111583	AW101023
putative nitrate transporter NRT1-3	-3.09774	0.00194801	-1.58246	0.0737219	1.06227	0.508774	AW278825	BAB19758	2e-26
unknown	-3.08214	0.00304704	-1.34777	0.0660292	-1.89145	0.000870634	AI941038
homeodomain-leucine zipper protein 56	-2.9929	0.00576399	-2.25852	0.0684608	-3.59484	0.000729315	AW508928	AAF01764	7e-27
unknown	-2.89526	0.0201819	-1.20341	0.173284	1.00155	0.984452	AW508802
Photosystem II reaction center Z protein	-2.88461	0.00266595	-2.04083	0.106293	-2.76357	0.00902676	AW277587	ABC25118	8e-16
fiber protein Fb34	-2.86338	0.00258175	-1.57514	0.104786	-1.33713	0.00770081	AW570343	AAR07596	2e-55
unknown	-2.83795	0.0123094	4.0594	0.00714794	-1.05003	0.778131	AW457905
aldehyde oxidase	-2.82129	0.00115257	-2.90852	0.0988669	-7.56888	0.0010978	AW309206	BAE72098	7e-67
unknown	-2.76598	0.0356095	1.52806	0.146801	1.31192	0.102584	AW568657
putative nitrate transporter NRT1-3	-2.74172	0.0129442	-1.4291	0.0536306	-1.28049	0.0861636	AI960849	BAB19758	7e-24
phosphoethanolamine N-methyltransferase	-2.73468	0.0392312	-1.49304	0.0237776	-1.01355	0.810534	AW509345	AAF61950	4e-12
glucose-6-phosphate/phosphate-translocator precursor	-2.70219	0.0242977	-1.53153	0.267013	-3.46337	0.00106353	AW507609	AAC08525	3e-84
unknown	-2.67069	0.00113695	-1.76166	0.16748	-1.25322	0.0535853	AW185758
photosystem II 23kDa polypeptide	-2.53461	0.00149512	-1.44677	0.215826	-1.50908	0.000199	AW100965	CAA39039	1e-68
unknown	-2.48025	0.000658708	-2.51296	0.0453149	-1.79503	0.05399	AW100977
chloroplast oxygen-evolving enhancer protein	-2.46173	0.00740588	-1.03382	0.145991	-1.21467	0.00857828	AW397159	AAV74404	7e-57
unknown	-2.46074	0.0111052	-1.41457	0.0932466	-1.28048	0.0315407	AW508829
Photosystem II 5 kDa protein	-2.424	0.000832116	-2.2442	0.0537121	-1.83291	0.00136035	AW397297	CAA38027	5e-14
photosystem II protein	-2.32464	0.00194811	-1.68287	0.0567952	-1.69602	0.00162406	AW397279	AAM61462	3e-09
unknown	-2.31873	0.0263601	-1.99375	0.0116658	-1.10209	0.0652124	AW471607
HMG-1 like protein	-2.28165	0.000763685	-1.19216	0.0472527	-2.27567	0.00360072	AW508548	CAA41200	3e-45
unknown	-2.24372	0.000855123	-1.10838	0.0674266	-1.14141	0.00808918	AW570215
unknown	-2.22287	0.0178207	-1.10494	0.247237	1.08772	0.381311	AW277700
magnesium chelatase subunit	-2.18068	0.00597309	-1.66234	0.00452441	-1.30648	0.157739	AW101583	CAA04526	3e-22
granule-bound starch synthase Ib precursor	-2.1803	0.007125	-1.50801	0.0629012	-1.77564	0.00532409	AI940891	BAC76613	2e-39
putative uracil phosphoribosyl transferase	-2.17786	0.026064	-1.91575	0.00714069	-1.40087	0.0509834	AW278938	AAM63338	1e-25
unknown	-2.149	0.0366413	-1.66635	0.0989265	-2.03586	0.0236982	AW472367
pseudo-response regulator protein	-2.14256	0.00342971	undet.	undet.	-1.82056	0.0195277	AW567584	AAQ83694	7e-27
hydroxymethyltransferase	-2.08342	0.0370395	-1.26677	0.358309	-2.64269	0.00176448	AW472022	CAB10172	1e-83
unknown	-2.05679	0.000266667	-1.41437	0.115789	-1.51232	0.00437896	AW186513
unknown	-2.05622	0.000157678	-1.04098	0.448266	-1.23532	0.023578	AW567774
putative thiamin biosynthesis protein	-2.04103	0.00244547	-1.61002	0.0740722	-1.14778	0.0904759	AW508746	AAM91156	1e-52
beta-tubulin	-2.0282	0.0228363	-1.10343	0.546297	1.07822	0.300699	AW472478	CAA42777	1e-88
5-adenylylsulfate reductase	-2.02327	0.0065123	-1.09683	0.437593	1.18093	0.223127	AW508411	AAL66290	9e-115
unknown	-1.99042	0.0159354	-1.0321	0.80683	-1.15759	0.216	AW279043
unknown	-1.97827	0.0063619	-1.63122	0.00997678	-1.42745	0.00407174	AW508612
Omega-3 fatty acid desaturase	-1.97072	0.00551882	-1.45297	0.0726827	-1.27623	0.0406791	AI960984	P48619	7e-103
putative acid phosphatase	-1.96178	0.0242223	-1.40848	0.0581931	-1.71878	0.00569214	AI748106	CAE85073	2e-66
cytosolic glutamine synthetase	-1.94302	0.0114452	3.95381	0.000873528	-1.36301	0.0811898	AW277673	AAG24873	7e-92
NADPH-protochlorophyllide oxidoreductase	-1.91023	0.000458639	-1.67583	0.0596013	-1.28156	0.140308	AW568896	AAD20020	1e-52
zinc finger (B-box type) family protein	-1.9006	0.0074236	-1.65439	0.00673585	-1.35046	0.0230712	AW308945	AAK01658	2e-51
T complex protein	-1.8996	0.0121599	-1.48623	0.0355562	-1.18154	0.0505047	AW459898	BAD53747	2e-73
unknown	-1.89814	0.0307643	-1.18171	0.157045	-1.18637	0.269664	AI959820
photosystem I subunit O	-1.89521	0.0318028	-1.6699	0.000336049	-1.2975	0.0390049	AW568055	CAD37939	1e-46
senescence-associated protein	-1.85482	0.0236317	-2.32963	0.0657252	-1.10322	0.123607	AW471585	AAZ23261	7e-29
unknown	-1.84034	0.00219958	-1.63341	0.0916792	-1.17771	0.148029	AW186409
prenyl-dependent CAAX protease	-1.83116	0.00739212	-1.25311	0.0608249	-1.29352	0.0010947	AW570389	NP_568928	4e-21
unknown	-1.81622	0.0295448	-1.47308	0.0213194	-1.06104	0.177956	AW101826
NADPH oxidase	-1.81313	0.00606044	-1.42988	0.125016	1.12544	0.192963	AW309202	AAM45050	2e-54
acylaminoacyl-peptidase	-1.81171	0.00491614	-1.3125	0.056598	-1.24747	0.0529718	AW277632	JC8016	3e-20
Photosystem II 5 kDa protein	-1.80537	0.00317932	-1.27427	0.0537347	-1.33283	0.00480452	AW277732	CAA38027	1e-13
unknown	-1.78825	0.00255615	-1.37963	0.129419	-1.33303	0.00255428	AI748724
Ferredoxin-thioredoxin reductase	-1.78677	0.00187652	1.46303	0.109372	-1.30076	0.129426	AW508189	NP_197735	2e-19
unknown	-1.78499	0.0425844	-1.19266	0.37172	-1.05929	0.370492	AI941024
unknown	-1.78303	0.01535	-1.61075	0.00301888	-1.21014	0.107217	AI930801
Alpha-glucan phosphorylase	-1.78151	0.0113146	-1.02349	0.758975	-1.09932	0.2338	AW185944	CAA84494	2e-58
ribosomal protein S2	-1.77999	0.00399321	-1.29783	0.166249	-1.70258	0.0284942	AW277768	BAB33197	3e-83
Omega-6 fatty acid desaturase	-1.77688	0.014587	1.05274	0.54608	-1.81258	0.00068417	AW100780	P48631	1e-124
unknown	-1.76855	0.0399606	-1.03898	0.635921	-1.07059	0.206338	AW570416
N-acetyltransferase	-1.76668	0.029369	-1.3959	0.00574169	-1.32131	0.0186822	AW507872	NP_181433	3e-44
unknown	-1.75457	0.0149022	-1.26262	0.142577	-1.60326	0.00317856	AI941191
light regulated protein	-1.75017	0.00839317	-1.59531	0.052386	-1.26819	0.128931	AW164606	AAM65631	3e-23
Serine/threonine Kinase	-1.73256	0.000759077	-1.07891	0.578538	-1.35792	0.016541	AW472439	AAL23677	7e-14
unknown	-1.72965	0.0308189	-1.18195	0.144326	-1.44929	0.00802614	AW472415
ribosomal protein L27	-1.72964	0.0477474	1.05879	0.407952	-1.17678	0.0528421	AW508272	AAA86950	2e-59
metal ion binding protein	-1.72564	0.026336	-1.07972	0.479923	-1.53106	0.0715762	AW102551	NP_195958	7e-19
putative sulfolipid synthase	-1.72059	0.000275272	-1.32522	0.0639123	-3.43574	0.00157341	AW186158	XP_476339	2e-46
unknown	-1.70602	0.0271109	-1.15029	0.439812	-1.53285	0.142301	AI930941
unknown	-1.69524	0.0165867	-1.49258	0.0934023	-1.2202	0.0306092	AW570264
unknown	-1.68526	0.00906926	-1.39488	0.016615	-1.79009	0.0113725	AW277490
unknown	-1.6847	0.02228	1.28763	0.243772	-1.19309	0.173315	AW508126
unknown	-1.67863	0.00218937	-1.08161	0.506036	-1.07798	0.594885	AW277889
unknown	-1.67577	0.000174236	-1.39929	0.096324	-1.19157	0.104193	AI748741
adenine phosphoribosyltransferase	-1.67127	0.0307576	-1.0866	0.529095	-1.0176	0.884209	AW277930	NP_196677	2e-51
fasciclin-like arabinogalactan protein FLA2	-1.66737	0.00922311	-1.83712	0.182231	-2.90291	0.00455413	AW186452	BAE71278	5e-28
unknown	-1.66711	0.0266616	-1.16816	0.290759	-1.04678	0.463447	AI748636
Oxygen-evolving enhancer protein	-1.63912	0.0267966	-1.13208	0.00789844	-1.19948	0.0731473	AW509221	P14226	2e-88
putative UDP-rhamnose:rhamnosyltransferase	-1.63879	0.00957075	-1.70452	0.0230959	-1.3325	0.0349968	AW309228	AAU09445	6e-21
adenosylhomocysteinase	-1.63111	0.00574663	1.17392	0.176142	-1.4347	0.00926105	AW278986	AAO89237	3e-86
unknown	-1.62955	0.00890652	-1.28824	0.076361	-1.49021	0.000919811	AW507811
unknown	-1.62941	0.001652	1.01143	0.893424	-1.11688	0.140873	AW457954
