# Supplementary material for: Expression profiling on soybean leaves reveals integration of ER- and osmotic-stress pathways
Source: BMC Genomics. 2007 Nov 23;8:431. doi: 10.1186/1471-2164-8-431 (PMC2242807; doi:10.1186/1471-2164-8-431)
Supplement: Additional file 5 — Table S6. Genes up-regulated by TUN, AZC and PEG treatments. The table lists and functionally categorizes genes up-regulated by all three treatments (TUN, AZC and PEG) with the corresponding fold variations (in red). [file 1471-2164-8-431-S5.xls]

## Sheet: Plan1
Table S5. Genes up-regulated by TUN, AZC and PEG treatments. Fold change in expression ratio, and p-values are shown.
	PEG mean	p-value	TUN mean	p-value	AZC mean	p-value	Clone acession #	Blast hit acession #	e-value
Class: NAC-family members
putative ATAF2 protein	3.93069	0.00226233	4.32657	0.0308928	7.1884	0.00177798	AW459852	BAC43493	8e-31
NAM protein	2.8106	0.00848714	3.30627	0.0187507	5.27493	0.000908992	AW459732	ABE79286	1e-33
Class: DCD-domain proteins
N-rich protein	2.7636	0.00535999	3.3903	0.00911495	4.33046	0.012073	AI973541	CAI44933	4e-07
N-rich protein	1.92663	0.00843357	2.14128	0.0122895	2.42104	0.003124	AW184865	CAI44933	2e-76
Class: redox regulation
glutathione S-transferase	3.82555	0.00331755	3.18678	0.00176431	2.7538	0.00198524	AW472161	AAC18566	2e-46
glutathione S-transferase	2.2163	0.00249922	2.2754	0.000260617	1.48247	0.00852084	AW397276	AAG34800	1e-48
Class: others
eukaryotic translation initiation factor 5	3.56091	0.00213802	1.53846	0.0284397	1.84149	0.0148995	AW472364	P48724	2e-65
putative ubiquitin-associated (UBA) protein	3.0461	0.000342784	3.12184	0.0244867	2.58805	0.0135052	AW508375	XP_466502	4e-38
unknown	2.57782	0.00509533	3.1676	0.00323638	9.5615	6.32768e-05	AW186110
unknown	1.73603	0.000792373	3.08114	0.00631461	19.5575	4.94852e-05	AW508115
