# Supplementary material for: Expression profiling on soybean leaves reveals integration of ER- and osmotic-stress pathways
Source: BMC Genomics. 2007 Nov 23;8:431. doi: 10.1186/1471-2164-8-431 (PMC2242807; doi:10.1186/1471-2164-8-431)
Supplement: Additional file 6 — Table S6. Genes down-regulated by TUN, AZC and PEG treatments. The table lists and functionally categorizes genes down-regulated by all three treatments (TUN, AZC and PEG) with the corresponding fold variation (in blue). [file 1471-2164-8-431-S6.xls]

## Sheet: Plan1
Table S6. Genes down-regulated by TUN, AZC and PEG treatments. Fold change in expression ratio, and p-values are shown.
	PEG mean	p-value	TUN mean	p-value	AZC mean	p-value	Clone acession #	Blast hit acession #	e-value
Class: photosynthesis
photosystem II type I chlorophyll a/b-binding protein	-28.7923	0.00221865	-10.2587	0.0275943	-31.023	0.000476073	AW472492	AAA50172	1e-64
LHCII type III chlorophyll a/b binding protein	-15.1969	0.00107311	-10.485	0.00425024	-38.2029	1.59528e-05	AW397809	AAD27877	9e-85
putative chlorophyll a/b-binding protein precursor	-11.0125	0.00445904	-6.01929	0.00445242	-8.1298	0.00019355	AW568620	XP_482572	2e-73
chlorophyll a/b-binding protein CP24 precursor	-9.9519	0.00457007	-6.83407	0.00360935	-16.7519	6.53228e-05	AW568341	AAD27882	2e-75
photosystem I chlorophyll a/b-binding protein	-9.0678	0.00118725	-4.96209	0.00932394	-7.0204	5.06735e-05	AW397435	CAA45523	4e-75
LHCII type III chlorophyll a/b binding protein	-9.06491	0.000635691	-3.54231	0.0192975	-1.61527	0.00367553	AW472547	AAD27877	6e-29
chlorophyll a/b-binding protein type III precursor	-7.95367	4.5002e-06	-3.36254	0.0365775	-10.8074	5.29975e-06	AI794678	S04125	2e-43
chlorophyll a/b-binding protein CP24 precursor	-7.93584	0.0112477	-3.39874	0.00185663	-3.52723	0.000159884	AW568252	AAD27882	8e-72
chlorophyll a/b-binding protein CP24 precursor	-7.5425	0.000417626	-5.71654	0.00260667	-10.7812	0.00132936	AI736217	AAD27882	3e-41
chlorophyll a/b binding protein type II	-7.4492	0.00615513	-3.68813	0.0484576	-9.99779	0.000319575	AI736285	AAL29886	3e-18
LHCII type III chlorophyll a/b binding protein	-7.35018	0.00604315	-3.23354	0.00676779	-2.98987	0.00303545	AW508739	AAD27877	2e-22
photosystem I chlorophyll a/b-binding protein	-5.56174	0.0101617	-2.37968	0.0154476	-2.06225	0.0027307	AW101657	CAA45523	1e-75
chlorophyll a/b-binding protein CP24 precursor	-5.52553	0.000800912	-5.23072	0.0124387	-10.4126	0.00243137	AW570380	AAD27882	6e-88
chlorophyll a/b-binding protein type I	-5.3946	2.36779e-05	-2.69955	0.00639253	-3.22612	0.00358899	AW100631	AAQ54512	1e-36
photosystem I reaction center subunit III	-5.25144	0.00199311	-4.8337	0.0298524	-33.3095	1.59896e-05	AW508794	AAD27880	1e-82
chlorophyll a-b binding protein	-5.18565	0.00507687	-4.22912	0.0157488	-8.21145	0.000616052	AW471940	P13869	2e-85
photosystem II protein	-4.91196	0.00852618	-2.91294	0.00331609	-1.71834	0.00371981	AW508451	AAM61462	6e-07
oxygen-evolving enhancer protein 1	-4.74244	0.00482366	-3.12812	0.0280712	-5.5418	0.000436044	AW472001	P14226	4e-71
RuBisCO small subunit 1	-4.73505	0.00270439	-5.00841	0.106865	-58.9259	0.000467893	AW278725	CAA23736	7e-53
photosystem I subunit X precursor	-4.65213	0.0138071	-3.71587	0.00935282	-4.80806	0.000248859	AW277960	AAL32043	4e-46
oxygen evolving enhancer protein 1 precursor	-3.98508	0.0141666	-4.52579	0.0369972	-14.9271	7.36521e-05	AW568090	BAA96365	9e-67
type II chlorophyll a/b binding protein	-3.61083	0.000268579	-2.93203	0.024063	-9.03866	0.000799263	AW100823	CAA57492	1e-78
oxygen evolving enhancer protein 1 precursor	-3.42031	0.0108821	-2.24046	0.000603139	-1.69614	0.00112109	AW101019	BAA96365	5e-23
photosystem I psaH protein	-3.39142	0.00283202	-2.97929	0.00156111	-4.82477	0.00162716	AW471851	AAQ21121	3e-53
oxygen-evolving enhancer protein 1	-3.27078	0.000244051	-1.82329	0.00856127	-3.06821	0.000918264	AI941034	P26320	3e-39
photosystem II reaction center W protein	-2.54769	0.015034	-1.74411	0.0241721	-1.49028	0.00169586	AW471847	CAA59409	1e-28
oxygen-evolving enhancer protein 1	-2.10524	0.0302813	-1.6532	0.0497159	-1.576	0.00536152	AW567782	P26320	8e-64
thylakoid membrane phosphoprotein	-1.92774	0.00389152	-1.64911	0.0125211	-2.03338	0.0111325	AI960735	NP_566086	1e-21
NADPH-protochlorophyllide oxidoreductase	-1.76186	0.022864	-2.0772	0.00911061	-2.16488	0.0146453	AW277941	BAA21089	4e-78
Class: hormone metabolism
1-aminocyclopropane-1-carboxylate oxidase	-6.78868	0.00977326	-5.33839	0.0203713	-11.6217	0.00022563	AW508290	AAX84675	3e-86
putative auxin-amidohydrolase precursor	-4.22807	0.00141355	-3.33482	0.00698046	-8.71736	5.93611e-05	AW278733	CAG32961	1e-18
geranylgeranyl hydrogenase	-2.17872	0.0136558	-1.89155	0.00340527	-2.37019	0.01021	AW185978	AAD28640	9e-48
cytochrome P450 monooxygenase	-1.85613	0.00881706	-3.74284	0.0169762	-2.97854	0.0265823	AW507877	AAD38930	8e-55
Class: others
unknown	-10.7377	0.00642623	-2.49459	0.0468742	-1.78625	0.00069919	AW568035
granule-bound starch synthase Ib precursor	-7.20354	0.00789188	-6.51405	6.04313e-05	-17.5848	0.000340364	AW472193	BAC76613	4e-65
unknown	-6.5559	0.00216193	-2.68866	0.00175219	-3.33111	4.30591e-05	AW568660
ultraviolet-B-repressible protein	-5.23584	0.00343564	-4.16225	0.0105659	-10.1568	3.6108e-05	AW317705	AAS58469	1e-29
pepsin A	-5.00986	0.0243696	-2.34236	0.00264902	-4.00656	0.0043767	AW568189	NP_196320	4e-54
granule-bound starch synthase Ib precursor	-4.84889	0.00534023	-5.28341	0.00105801	-8.4735	0.000425709	AW472190	BAC76613	8e-78
selenium binding protein	-4.81683	0.00766435	-4.93808	0.02088	-28.1954	0.000121079	AW101647	CAC67501	6e-50
unknown	-4.72966	0.000508902	-4.18551	0.0434664	-19.6219	0.000368694	AW508120
myo inositol 1-phosphate synthase	-4.41683	8.0066e-05	-4.47745	0.00252253	-5.5215	0.000716148	AW100674	CAJ15162	5e-56
ATP synthase gamma chain	-4.15394	0.00215941	-2.70911	0.00959778	-5.77351	0.000427896	AW186038	CAA45150	5e-80
ATP-dependent helicase	-3.96877	0.00337227	-5.71631	0.0156494	-12.7028	3.39565e-05	AW570395	NP_850847	1e-58
acid phosphatase	-3.69233	0.00029282	-2.61202	0.0163921	-4.07204	0.000500589	AI930921	CAA11075	8e-20
UDP-glucose 4-epimerase	-3.52311	0.000565886	-2.64175	0.000937354	-3.31593	0.0066424	AI856802	Q43070	4e-83
unknown	-3.28434	0.00751332	-2.40538	0.0311043	-1.67496	0.0201792	AW508445
unknown	-3.16735	0.00195626	-2.01583	0.00834856	-1.47354	0.0382924	AW569116
cinnamoyl-CoA reductase	-3.10741	0.00656341	-4.27121	0.00401263	-5.5997	0.000150736	AW508388	AAY86360	5e-60
phosphoglycerate kinase	-3.08103	0.0121861	-2.44496	0.00905961	-6.97775	9.27987e-05	AW568791	AAF85975	2e-18
transformer-SR ribonucleoprotein	-3.07464	0.0109898	-2.8212	0.000268169	-7.38989	2.40522e-06	AW568037	CAA70700	3e-38
unknown	-3.07226	0.0079086	-3.62162	0.0059377	-3.4117	0.0332361	AW101065
unknown	-3.0234	0.0137401	-2.91074	0.00505633	-6.71092	0.000184853	AW507853
ATP synthase B' chain	-2.93959	0.00804982	-3.24533	0.0134069	-7.91139	0.00141978	AW471917	CAA50520	4e-24
putative cinnamoyl-CoA reductase	-2.91383	0.00387679	-3.0062	0.00503995	-1.6803	0.00973326	AW101559	AAT39306	2e-16
palmitoyl-acyl carrier protein thioesterase	-2.58453	0.0393158	-1.7119	0.0212851	-5.27944	0.000550428	AW568268	AAD01982	3e-25
amino acid binding / ACT domain-containing protein	-2.57089	0.0321433	-1.74819	0.00242392	-1.57658	0.0432914	AW508692	NP_565908	5e-35
plastid ribosomal protein CS17	-2.47048	0.007635	-2.16367	0.00468837	-4.57579	0.000416409	AW508645	CAA77502	4e-32
unknown	-2.40297	0.00684025	-1.99869	0.00109896	-1.65383	0.0159767	AW100867
aldose 1-epimerase-like protein	-2.3626	0.0087595	-2.7387	0.0117855	-2.26158	0.00044198	AW507799	NP_566594	3e-66
myo-inositol-1-phosphate synthase	-2.30341	0.0010171	-1.70724	0.0108937	-2.30287	0.00558048	AI941146	AAK72098	7e-95
glutamine synthetase precursor	-2.27678	0.00954919	-2.16851	0.00704654	-2.19318	0.0102137	AI736144	AAK43833	4e-66
chitinase-like protein	-2.20367	0.0149083	-2.45486	0.00734465	-2.80644	0.000837488	AW508700	BAC81645	1e-38
carboxylic ester hydrolase	-2.16434	0.0378654	-3.72866	0.023289	-2.3015	0.00981796	AW278929	NP_177281	2e-51
unknown	-2.16317	0.00487716	-1.57542	0.00864741	-2.58136	0.0133343	AW598111
putative leukotriene-A4 hydrolase	-2.0804	0.0248276	-1.6715	0.0193398	-1.87754	0.00373857	AW277270	AAM91766	3e-50
unknown	-2.03053	0.0040279	-1.97349	0.00135793	-2.80889	0.00070628	AW570244
unknown	-2.02575	0.0246858	-2.12869	0.0032385	-3.50534	0.000181169	AW471578
unknown	-2.01985	0.0371598	-3.3629	0.00930029	-2.06813	0.00844829	AW471729
unknown	-1.85295	0.00311733	-2.16652	0.0128812	-2.00574	9.18466e-05	AI941196
plasma membrane polypeptide	-1.8343	0.0275209	-2.05115	0.00472701	-1.66777	0.0156318	AW459777	CAB61742	1e-40
unknown	-1.79579	0.0173386	-2.2702	0.01455	-1.61434	0.0334861	AW508640
microsomal omega-3 fatty acid desaturase	-1.69635	0.00924288	-1.71468	0.0115445	-3.5388	0.000388979	AI960953	BAC87757	1e-86
granule-bound starch synthase Ib precursor	-1.67089	0.00373643	-2.21176	0.0312848	-2.15837	0.00577234	AW508018	BAC76613	5e-49
unknown	-1.6366	0.00631901	-2.00361	0.00713473	-3.57572	0.00130285	AW164582
