# Supplementary material for: Expression profiling on soybean leaves reveals integration of ER- and osmotic-stress pathways
Source: BMC Genomics. 2007 Nov 23;8:431. doi: 10.1186/1471-2164-8-431 (PMC2242807; doi:10.1186/1471-2164-8-431)
Supplement: Additional file 7 — Table S7: Genes analyzed by qRT-PCR and primers for soybean BiP isoforms. The table lists the genes analyzed by qRT-PCR and their corresponding primers. [file 1471-2164-8-431-S7.xls]

## Sheet: Sheet1
Table S7- Genes analyzed by qRT-PCR and primers for soybean BiP isoforms
Clone description	Clone acession #	Forward primer 5'-3'	Reverse primer 5'-3'	Clone sequence
Rna helicase	AI736067	TAACCCTAGCCCCTTCGCCT	GCCTTGTCGTCTTCCTCCTCG	GTCGACCCACGCGTCCGGCTCTCTCAGTTTCTTTGGCGCAAATTGTTTTTCATCTAACAATTTACTTTGCAGAACCCTAACCCTAGCCCCTTCGCCTACCTTGTAACCTTCCTTTCGATCCTTCATCTCGCAGACAATGGGTGAAACTAAGGACGAAGCATACGAGGAAGAGCTTCTCGATTACGAGGAGGAAGACGACAAGGCCCCCGACTCCGCCGGAGCTAAAGTCAACGGCGAAGCTACCAAGAAGGGCTATGTTGGAATTCACAGTTCGGGATTTAGGGACTTCCTTCTGAAGCCAGAGCTTCTTCGGGCTATTGTGGACTCGGGATTTGAGCATCCATCTGAAGTGCAACATGAGTGCATACCTCAAGCAATTCTCGGGATGGATGTAATTTG…
60S ribosomal protein L30	AW309098	AAAGTGGACCAAGGCATATCGTCG	TCAGGACATTCTCCGCAAGATTCC	CGAATCCACCGCCACCGCAGCGTGGACGGAATCAGAGTGCAGCCATAGCAGCAGCAGCAGCAGTTATTGAAGTGCTGCTCTAGTTTGAGGCACAATGAGATTGGAGAAATGCTGGTTTTGCTCTTCAACCGTATACCCCGGACATGGAATCCAGTTTGTTCGTAATGATGCAAAGATTTTTCGGTTTTGTAGATCAAAATGCCACAAGAACTTTAAAATGAAGAGAAATCCTCGTAAGGTAAAGTGGACCAAGGCATATCGTCGAGTGCATGGAAAGGATATGACTCAGGACTCAACCTTTGAGTTTGAGAGAAAACGAAACAGGCCTGAAAGATATGACAGGAATCTTGCGGAGAATGTCCTGAAGGCCATTCCTAAGATTGATAAAATCAGAGTCAC…
histone H2A	AI795114	CTGGGAATGCAAGCAAGGATCTG	GTGAGGAATGACACCACCACCAG	GAGACCTATTTCTCGTTCATCTCGTGCCGGAATCCAGTTTCCTGTGGGACGTATCCATAGGCAGCTGAAACAAAGGGTCCAAGCTAATGGACGTGTTGGTGCCACTGCTGCCGTATACTTAGCCTCAATTCTTGAGTATCTTACTGCTGAAGTTCTTGAACTTGCTGGGAATGCAAGCAAGGATCTGAAAGTGAAAAAGATAACACCAAGGCATTTGCAGCTTGCTATCAGAGGAGATGAGGAGTTGGACACCCTTATTAAAGGGACCATTGCTGGTGGTGGTGTCATTCCTCACATCCACAAGTCCTTGATCAACAAAACAGCCAAGGAT
calnexin	AW508066	TGATGGGGAGGAGAAGAAAAAGGC	CACTTGGGTTTGGGATCTTGGCTC	CCGTGAGCATCATCTCAAGTATCCCCCTTCTGTCCCATCGGACAAACTAACTCATGTGTACACTGCAATTCTGAAGCCTGATAATGAATTGCAAATCTTGATTGATGGGGAGGAGAAGAAAAAGGCAAATTTCTTGTCTTCTGAGGACTTTGAGCCTCCTCTTATACCTTCCAAGACAATCCCTGATCCTGATGATAAGAAACCTGAGGACTGGGACGAAAGAGCCAAGATCCCAAACCCAAGTGCTGTGAAGCCAGATGACTGGGATGAGGATGCACCCATGGAAATCTTAGATGAAGAAGCAGAGAAACCTGAAGGATGGTTGGATGATGAGCCAGAGGAAATTGATGACCCAGAGGCAACTAAACCAGAAGACTGGGATGATGAGGAGGATGGTGA…
seed maturation protein	AW397921	GCCGAACTGAGGAAAAGACGAACC	CTTGGGCTGTTTGTTGGGTCTTC	CAATACTAGCGACAGCTGATAAGAGATATACCAACAAGAAAAGAAAAAAAGAAGAGTTGAGATTCCCTTTGAAGAAAAGATGGCATCCCATAGGCAAAGCTATGAAGCTGGTCAAACTAAGGGCCGAACTGAGGAAAAGACGAACCAGACGATGGGCAATATTGGAGAGAAGGCTCAAGCTGGCAAGGGAAAAGACCCAGGAAATGGCCCAAGCTGCAAAGGAGAAGACCCAACAAACAGCCCAAGCTGCCAAGGACAAGACTTGCGACACTTCCCAAGCGGCAAAGGAGAAGACCCAACAGAATACAGGAGCTGCTCAACAAAAGACCTCAGAGATGGGCCAGTCCACGAAGGAATCGGCCCAGTCAGGGAAGGACAACACCCAAGGGTTCCTGCAGC…
PDI-like(1)	AW567827	TTGGTTGAAGGCGTACAAGGATGG	ACTCCAGCAGAACATTCTTCCCAG	TTCATCAACTTCACTGCCGAAGGTGCTGAATCTTTCAAATCAAAATACCGTGAAGCTGCTGAGCAACATAAACAACAGGGTGTAAGCTTTTTGGTGGGAGATGTTGAGTCTAGTCAAGGTGCTTTCCAGTATTTTGGACTGAAAGAAGAACAAGTACCTCTAATTATCATTCAACACAATGACGGGAAAAAGTTTTTTAAACCCAATTTGGAAGCTGATCACATTCCAACTTGGTTGAAGGCGTACAAGGATGGTAATGTTGCACCATTTGTGAAGTCTGAACCCATTCCTGAAGCTAACGATGAACCTGTTAAAGTGGTAGTTGGGAACAGTCTTGAGGACATTGTTTTCAAATCTGGGAAGAATGTTCTGCTGGAGTTTTATGCTCCCTGGTGTGGT…
PDI-like(2)	AW568784	TTTGGTGTCTGATGGAAACGGTGG	CACAGTTCTGACGCACTTTGGGTG	AAAGTGGAGGAGCTGGAGAAACAGCTTGAGGAAGAGGCCAAGGGTCTTCCGGCATTGGTGTATCATGAAGGGCACCGCCATGATCTGAATTTGGTGTCTGATGGAAACGGTGGAGGGCCCTTTATTTGCTGCGTATGTGATGAGCAAGGGTCTAGTTGGGCCTACCAGTGTCTCCAATGTGGCTATGAAGTGCACCCAAAGTGCGTCAGAACTGTGGAACGTCATGACAATAATGTCTAGGAATTTTTTAATTAAATTCCTGTGGCAATTAATTCTATATCCTGTGTTACCGTCCAAGAGGGGCGATAACTTGACTTGGCTGTATCCTAATCTGCACCAGGGAAGGGACTGGAATGCCCTTTAGATAAATTAGATTACGTATCTCTATGGTGCTTTTCT…
PDI-like(3)	AW277660	CCGAAAAGGGAGAGGAGGACTTC	TCTGGGTCACCGAAAGGCAA	GAAGACAAAGTGAAGCGTGATAACCAGACTCTCACTAATTTACTAGCAAACCACCATAGAGACTACGTTTTGAGTCACACTCACACGGGACTCAAAAAGGTACCTGTAGCTTCCCTAGTGGGTAAAACAATTGGACTCTACTTCTCAGCGGAATGGTGCGTCCCATGCGCCAAGTTCACTCCCAAGCTGATTTCCGTTTACGAGAAGATAAAGCACGAGCTAGCCGAAAAGGGAGAGGAGGACTTCGAAGTTGTGCTAATATCCAGCGACCGCGACCAAGCATCCTTTGACTCCTACTACAGCACCATGCCTTGGTTGGCCTTGCCTTTCGGTGACCCAGAGATCAAGAACCTCGTTAGACACTACAACGTGCAAGGAATTCCTTGGTTGGTGATTATA…
ATAF2 protein	AW459852	CGCTAGGGATCAAGAAAGCTCTGG	TTGGAGGCAGATCGGTCAACATTG	GCACCAGGCCGAACCGTGCCGCCGGAAGCGGCTATTGGAAAGCCACCGGCGCCGATAAGGCGATCGGAAAACCGAAAGCGCTAGGGATCAAGAAAGCTCTGGTTTTTTACGCCGGAAAAGCCCCCAAAGGAGTGAAAACCAATTGGATCATGCACGAATATCGCCTCGCCAATGTTGACCGATCTGCCTCCAAGAAAAACAACAACAACTTGAGGGTATGTCCCAAATTGTAATTTCACTAGTTTTTCTTTTATGGGCAAATATTAATTTTGTTAGAATGTTAGTTTTCTTGCAATCTTTTTTCTGTTTCCCTTATTCAATTCACCTTATATCTCCAATTTGACTAAAATTTTGATTAGAAAAGGATTAGAATTGCATAAGTTTTGATCTTTCAG
NAM protein	AW459732	ACGGAGACTTCAGATTCGGTGC	CATCGTTATTCCACTTGGGGTCGC	AGATTCATAAGCTTGGAAATGAGCAATTGTTGTACACGGAGACTTCAGATTCGGTGCCAAGGTTGCACACGGACTCGAGCAGCTCGGAGCACGTGGTTTCGCCCGATGTGAGGTGCGAGAGGGAAGTGCAGAGCGACCCCAAGTGGAATAACGATGATTATGATCTGGGCCTACAGCTAGAAAACGCGTTTGATTTTCAGTTTAATTACTTGGACGATAATAACCTTTCCGTCGACGATGACCCCTTTGGCACTGTTCAGTACCAAATGGGTCAGCTCTCGCCCTTGCAGGACATGTTCATGTACCTACAGAAGATGTGAAAACGATACGTTTTTTTTGGACAAGATGATGGGACCCGCAAATATCTTTATTATTTTTTTGTAGTAAAAGTCAGCATTT…
unknown	AW186110	GTTGACGCCGAAGAGGAGATAGATGG	ACATCGGGATGAAGAAGAAGGTGTCG	GTCGACCTTCTCTTCCGAAAGAAAGAAGAAGAAAGAGCAGAAGTCAAAAGTTCAATTTAGGGTAACAAAATGGAAAATCAAGCCTCATCATCGATGCAGTTCCTCATCCTCGAACAAGTTCAGTTCTTGAAGGTGAACGACGATTCCCTCTTGCAGTGGGAACTCGTCGACGTCGTTGACGCCGAAGAGGAGATAGATGGCTTTGGTTCTTCGGATTCTTCCGTTTCTTGGTTCCAAATCCGATTCTTCTCCCTGCGATGCCCCAATTGAAGAAATTCGACACCTTCTTCTTCATCCCGATGTTGGTTTACAAGATCGACATGATGGTGTTGATGAATCGGAGCAAGATTCAGGTTTGGAAAATCATCATCACTACCATTATCACCATGATGATGATGA…
N-rich(1)	AI973541	TACAGGCATCCAATTTGGCGAACC	TGACTTGAAAGAGTTGATCTCACCCC	TTTTATATACCAACACTAGTGATTTCTTATCAAAATTTTCTCATTCCAACCTGAACCTGCTCTGAATCCAATTCTTCTTCTTCTTGTTCTCTGTTTAAGGCAATACAACATTTACTACTCATACTCAAAGTAGCTTAGTGTTTTGTTTAGCATATCATGGAGAATAATAATCAGTCGTTTTGGCAATTCAGTGACCAGCTGAGGTTACAGGCATCCAATTTGGCGAACCTTTCTCTAAACGATTCGATTTGGAGCAACAATTACATCTNCAAGAGGCGTGATGAAAGGATTAATTNTGACATCAAAGTGGGGGGTGAGATCAACTCTTTCAAGTCAAAGGATCCAGCTTGTGATTACAACGATAACGTGAATGGATCTCTTCTTGCCATGCCTTACAAC…
N-rich(2)	AW184865	CAAGGCTGCTGGCGACAAGATA	CGTGGAGGCAGACCGAAGAG	ATTCTTCCGAAGGATTCCAAGGCTGCTGGCGACAAGATATTCAAAACGCTGCCACCATCAGAGTCTCTTCCTAGGGATGAAACCATTGGAGGCTATATCTTTGTTTGCAACAATGATACCATGGCTGAGAATCTCAAGAGACAACTCTTCGGTCTGCCTCCACGATACAGAGATTCTGTTCGGGCCATTACTCCGGGGTTGCCCCTTTTCCTTTACAACTATTCTACTCACCAACTTCATGGAATCTTTGAGGCTGCAAGTTTTGGAGGGACAAATATTGATCCATCAGCTTGGGAGGATAAGAAGTGCCCTGGTGAATCTCGTTTCCCCGCTCAGGTACGAGTGATAACTATGAAAACTTGTGAACCACTGGAGGAAGATTCCTTCAAGCCAATCCTT…
ubiquitin-associated protein (UBA)	AW508375	AGTCTGGCACAAGGGAACTCAACT	GTGCTGTGAAGTCAACGGCAATGT	CTCCATCTACTGCATTTACAAAGATCTGGCGGATGCGCAATAATGGCACTATAGTCTGGCACAAGGGAACTCAACTTGTTTGGATTGGAGGAGACAAGTTTAGTGACTCTCATTCAGTTGACTTAGAGGTTCCTGAGGATGGTGTCCCTTTGGAGAAGGAACTTGACATTGCCGTTGACTTCACAGCACCTCCATTACCTGGTCGTTACATATCATATTGGAGGATGACAACTCCATCTGGACATCAATTTGGCCAACGTGTTTGGGTCCTTATACAGGTTGATGCCTCTCTCAAGGACTCATTTTATGATAACTCTCAAGGTCTGAACTTGAATATTCCCCTCGATATCAGTGGCTCTAAAGGACCTCATATTATAGATATCAATGTCCAGCCTACTG…
eukaryotic translation initiation factor 5	AW472364	TGGCTCTGATGAAGACCACACT	TTCTTGGATACGTTGACGGGCA	TCCTGAAACTGAGATCATAATCACTAAGAACCAAATGATCCAGCTGAAATGCGCTGCTTGTGGTTTTGTGTCTGATGTTGATATGAGAGACAAGCTGACTACCTTCATCATTAAGAACCCTCCAGAAGTTAAGAAAGGATCCAAAGACAAGAAGGCCATGAGGAGAGCTGAGAAGGAGAGACAGAAGGAAGGTGAATTAGCTGATGAGGAACAGAAGAAAGTGAAGAAAGAGGTTAAGAAGAAAGGCTCTTCATCTTCTAAGGATGGCACTGCTAAATCAACCTCTTCTAAGAAAAAAGCAAGTGGCTCTGATGAAGACCACACTTCACCTACTCACAGTCAAATTGACGAGAAAGAGGAGGCTCCAGATGAAGATGATGACGACGACGTGCAATGGCT…
glutathione S-transferase(1)	AW472161	CGGTTCTCATCCACAATGGCAAAC	CAGCCCAGAATCTAGCCTGAGC	CTTCTCCTCCAAATGAACCCGGTTCACAAGAAGATTCCGGTTCTCATCCACAATGGCAAACCCATGTGTGAATCCCTCATTGCTGTTCAGTACATTGAGGAGGTTTGGAATGACAGAAATCCCTTGTTGCCTTCTGACCCTTACCAGAGAGCTCAGGCTAGATTCTGGGCTGATTATGTTGATAAGAATATATATGATCTTGGAAGGAAGATTTGGACATCAAAATGAGAACAAAAAGAAGCTGCCAATAAAGAGTTCATAGAATCCCTTAGATTGTGAGATGAACAGCTAGGAACAAGA
glutathione S-transferase(2)	AW397276	GGCAAACCCATTTCCGAATCCCTC	ATCAGCCCAGAATCTAGCCTGAGC	CTTCTCTTACAAATGAACCCGGTTCACAAGAAGATTCCGGTTCTCATCCACAATGGCAAACCCATTTCCGAATCCCTCATTGCTGTTCAGTACATTGAGGAGGTTTGGAATGACAGAAATCCCTTGTTGCCTTCAGACCCTTACCAGAGAGCTCAGGCTAGATTCTGGGCTGATTATGTTGACATTAAGATACATGATCTTGGAAAGAAGATTTGGACATCAAAGGGAGAAGAAAAAGAAGCTGCCAAGAAGGAGTTCATAGAGGCCCTTAAATTGTTGGAGGAACAGCTGGGAGATAAGACTTATATTGGAGGAGACAATATTGGTTTTGTCGATATAGCACTTGTTCCA
BiPA	U08384	CGAGCTCTAGAGATGTTGTTGCTT	TACGTAGACGGCTGTAGTTCC	GAATTCCGGCACGAGATCGTCCATCGAGAAAGGAAGAAAAGAAACAAGGTGACATCATCATGGCTTGCTCGTTTTCTCGCGGGTCTTCTTGCTTTCCTCTCGCCATCATCGTTTCCTTAGGATGTCTATTTCGCGATTTTTCCATTGCAAAGGAGGAAGCCACCAAGTTGGGGACGGTCATTGGGATTGATCTTGGAACGACCTATTCATGTGTTGGTGTTTACAAGAACGGCCATGTTGAAATCATAGCCAATGACCAAGGTAACCGTATCACCCCTTCTTGGAGCTTCACCGACAGTGAGAGACTCATTGGGGAGGCTGCCAAGAATCTGGCAGCTGTCAACCCAGAAAGGGTCATCTTTGATGTCAAGAGACTTATTGGAAGAAAGTTTGAAGATA…
BiPC	U08382	CGAGCGCACCTTCAACTTAACC	CAACATGGCCATTCTTGTAAACACCG	GAATTCGGCACGAGCGCACCTTCAACTTAACCTATTCCACTTGTAATTGTAAACGCTTTGCTAGAAGAAGAGACAAAGTGTGTCTGTGTGTGTGAGAGAGAGAGACAATGGCTGGCTCGTGGGCACGCCGTTCTCTGATTGTTCTAGCCATCATTTCCTTCGGATGTCTATTTGCGATTTCCATTGCTAAGGAGGAAGCCACCAAGTTAGGGACGCTATCGGCCATTGACCTTGGAACAACCTATTCATGTGTCGGTGTTTACAAGAATGGCCATGTTGAAATCATAGCCAACGACCAAGGTAACCGTATCACCCCATCGTGGGTTGCTTTCACCGACAGTGAGAGACTCATTGGGGAGGCTGCCAAGAATCAGGCAGCTGTCAACCCAGAAAGGACCA…
BiPD	AF031241	ATCTGGAGGAGCCCTAGGCGGTGG	CTTGAAGAAGCTTCGTCGTAAAACTAAG	GAATTCCGTTGCTGTCGGTGAGAGAGAGAGCAATGGCTGGCTCGTGGGCACGCCGTTCTCTGATTGTTCTGGCTATCATTTCCTTCGGATGTTTATTTGCAATTTCCATTGCTAAGGAGGAAGCCACAAAATTGGGGACGGTCATCGGGATTGATCTTGGAACGACCTATTCATGTGTTGGTGTTTACAAGAACGGCCATGTTGAAATCATAGCCAATAATCAAGGTAACCGTATCACCCCATCGTGGGTTGCTTTCACCGACAGTGAGAGACTAATTGGAGAGGCTGCCAAGAATCTGGCAGCTGTCAACCCAGAAAGGACCATCTTTGATGTCAAGAGACTTATTGGAAGAAAGTTCGAAGATAAGGAAGTTCAAAGAGATATGAAGCTTGTTCCTT…
